# Supplementary material for: Laboratory Evaluation of Low-Cost Optical Particle Counters for Environmental and Occupational Exposures
Source: Sensors (Basel). 2021 Jun 17;21(12):4146. doi: 10.3390/s21124146 (PMC8233711; doi:10.3390/s21124146)
Supplement: Supplementary file 1 [file sensors-21-04146-s001.zip]

Archive with 1 entries (1 files):
- sensors-1253009-supplementary.pdf
